# Supplementary material for: Grape Canes from Typical Cultivars of Campania (Southern Italy) as a Source of High-Value Bioactive Compounds: Phenolic Profile, Antioxidant and Antimicrobial Activities
Source: Molecules. 2021 May 7;26(9):2746. doi: 10.3390/molecules26092746 (PMC8125794; doi:10.3390/molecules26092746)
Supplement: Supplementary file 1 [file molecules-26-02746-s001.zip]

Archive with 1 entries (1 files):
- molecules-1196234-supplementary.pdf
